# Supplementary material for: Elisesione, a new name for Wesenbergia Hartman, 1955, and the description of a new species (Annelida, Hesionidae)
Source: Zookeys. 2016 Nov 16;(632):1–12. doi: 10.3897/zookeys.632.9652 (PMC5126541; doi:10.3897/zookeys.632.9652)
Supplement: XML Treatment for Elisesione [file zookeys.632.9652-treatment1.xml]

<!DOCTYPE tp:taxon-treatment
  PUBLIC "-//TaxonX//DTD Taxonomic Treatment Publishing DTD v0 20100105//EN" "tax-treatment-NSO.dtd">
<tp:taxon-treatment xmlns:tp="http://www.plazi.org/taxpub"><tp:treatment-meta><kwd-group><label>Taxon classification</label><kwd><named-content content-type="kingdom">Animalia</named-content></kwd><kwd><named-content content-type="order">Phyllodocida</named-content></kwd><kwd><named-content content-type="family">Hesionidae</named-content></kwd></kwd-group><mixed-citation publication-type="journal"><person-group><name><surname>Salazar-Vallejo</surname><given-names>Sergio I.</given-names></name></person-group><article-title><italic><tp:taxon-name><tp:taxon-name-part taxon-name-part-type="genus">Elisesione</tp:taxon-name-part></tp:taxon-name></italic>, a new name for <italic><tp:taxon-name><tp:taxon-name-part taxon-name-part-type="genus">Wesenbergia</tp:taxon-name-part></tp:taxon-name></italic> Hartman, 1955, and the description of a new species (<tp:taxon-name><tp:taxon-name-part taxon-name-part-type="phylum">Annelida</tp:taxon-name-part></tp:taxon-name>, <tp:taxon-name><tp:taxon-name-part taxon-name-part-type="family">Hesionidae</tp:taxon-name-part></tp:taxon-name>)</article-title><source>Zookeys</source><day>16</day><month>11</month><year>2016</year><volume>2016</volume><issue>632</issue><fpage>1</fpage><lpage>12</lpage><pub-id pub-id-type="doi">10.3897/zookeys.632.9652</pub-id></mixed-citation></tp:treatment-meta><tp:nomenclature><tp:taxon-name>
              <tp:taxon-name-part taxon-name-part-type="genus">Elisesione</tp:taxon-name-part>
            </tp:taxon-name><tp:taxon-status xmlns:xlink="http://www.w3.org/1999/xlink" xlink:type="simple">nomen novum</tp:taxon-status><tp:nomenclature-citation-list><tp:nomenclature-citation><tp:taxon-name>
                  <tp:taxon-name-part taxon-name-part-type="genus">Hesionella</tp:taxon-name-part>
                </tp:taxon-name><comment>Wesenberg-Lund, 1950: 14.</comment></tp:nomenclature-citation><tp:nomenclature-citation><tp:taxon-name>
                  <tp:taxon-name-part taxon-name-part-type="genus">Wesenbergia</tp:taxon-name-part>
                </tp:taxon-name><comment>Hartman, 1955: 41; <xref ref-type="bibr" rid="B7">Fauchald 1977</xref>: 77; <xref ref-type="bibr" rid="B25">Pleijel 1998</xref>: 112, 163 (<italic>non</italic><xref ref-type="bibr" rid="B20">Kryger 1943</xref>).</comment></tp:nomenclature-citation></tp:nomenclature-citation-list></tp:nomenclature><tp:treatment-sec sec-type="type species" id="SECID0EJBAE"><title>Type species.</title><p>
              <italic><tp:taxon-name><tp:taxon-name-part taxon-name-part-type="genus">Hesionella</tp:taxon-name-part> <tp:taxon-name-part taxon-name-part-type="species">problematica</tp:taxon-name-part></tp:taxon-name></italic> Wesenberg-Lund, 1950, by monotypy.</p></tp:treatment-sec><tp:treatment-sec sec-type="etymology" id="SECID0EZBAE"><title>Etymology.</title><p>The name is a combination of the first name of the late Elise Wesenberg-Lund, and <italic><tp:taxon-name><tp:taxon-name-part taxon-name-part-type="genus">Hesione</tp:taxon-name-part></tp:taxon-name></italic>, which is the type genus for the family, but in order to make it more euphonic, the first two letters of the genus-group name are suppressed; the new name emphasizes the similarities between these two genera. Gender feminine.</p></tp:treatment-sec><tp:treatment-sec sec-type="diagnosis" id="SECID0EGCAE"><title>Diagnosis</title><p>
              <bold>(emended).</bold> <tp:taxon-name><tp:taxon-name-part taxon-name-part-type="tribe">Hesionini</tp:taxon-name-part></tp:taxon-name> with two antennae; palps simple, lateral to antennae. Eight pairs of tentacular cirri. Dorsal cirri with short or long cirrophores. Notochaetae absent. Aciculae colorless or blackish. Acicular lobes single or double. <!--PageBreak-->Neurochaetae with blades bidentate, guards approaching subdistal tooth, or absent. Prepygidial segment with dorsal cirri about 10 times longer than ventral cirri.</p></tp:treatment-sec><tp:treatment-sec sec-type="remarks" id="SECID0EVCAE"><title>Remarks.</title><p>
              <italic><tp:taxon-name><tp:taxon-name-part taxon-name-part-type="genus">Wesenbergia</tp:taxon-name-part></tp:taxon-name></italic> Kryger, 1943 was proposed for a group of chalcid hymenopterans, but the name was overlooked by <xref ref-type="bibr" rid="B14">Hartman (1955)</xref> when she proposed the same genus-group name for hesionid polychaetes. Despite <italic><tp:taxon-name><tp:taxon-name-part taxon-name-part-type="genus">Wesenbergia</tp:taxon-name-part></tp:taxon-name></italic> Kryger, 1943 being considered a synonym of <italic><tp:taxon-name><tp:taxon-name-part taxon-name-part-type="genus">Macromesus</tp:taxon-name-part></tp:taxon-name></italic> Walker, 1848 within <tp:taxon-name><tp:taxon-name-part taxon-name-part-type="order">Hymenoptera</tp:taxon-name-part></tp:taxon-name>, the name still cannot be made available (<xref ref-type="bibr" rid="B17">ICZN 1999</xref>, Art. 23, Principle of Priority).</p><p>Homonymies are not allowed in Zoological Nomenclature (<xref ref-type="bibr" rid="B17">ICZN 1999</xref>, Chap. 12) and junior homonyms must be replaced (Art. 60). Further, the Code of Ethics includes (<xref ref-type="bibr" rid="B17">ICZN 1999</xref>, Point 3) a recommendation for the procedure, especially if the author(s) involved are alive. There are no junior synonyms available and this explains why a new name must be proposed, and both authors involved are deceased.</p><p>As indicated above, <italic><tp:taxon-name><tp:taxon-name-part taxon-name-part-type="genus">Wesenbergia</tp:taxon-name-part></tp:taxon-name></italic> Hartman, 1955 is a junior homonym and must be replaced, even though the senior homonym is regarded as a junior synonym (<xref ref-type="bibr" rid="B16">Heqvist 1960</xref>). In naming <italic><tp:taxon-name><tp:taxon-name-part taxon-name-part-type="genus">Wesenbergia</tp:taxon-name-part></tp:taxon-name></italic>, Hartman used the first word in the compound last name of Elise Wesenberg-Lund. Using this same principle, the new name, <italic><tp:taxon-name><tp:taxon-name-part taxon-name-part-type="genus">Elisesione</tp:taxon-name-part></tp:taxon-name></italic>, is derived from the first name of the author.</p><p>
              <italic><tp:taxon-name><tp:taxon-name-part taxon-name-part-type="genus">Elisesione</tp:taxon-name-part></tp:taxon-name></italic> nom. n. is closely related to <italic><tp:taxon-name><tp:taxon-name-part taxon-name-part-type="genus">Hesione</tp:taxon-name-part></tp:taxon-name></italic> as shown by <xref ref-type="bibr" rid="B31">Ruta et al. (2007)</xref>. They differ, however, not only by the presence of simple palps in the former, but because the body is more or less cylindrical, not widened medially or posteriorly as in <italic><tp:taxon-name><tp:taxon-name-part taxon-name-part-type="genus">Hesione</tp:taxon-name-part></tp:taxon-name></italic> species. In fact, the lateral cushions, which are typically divided into 2-3 sections and can vary on their degree of lateral expansion in <italic><tp:taxon-name><tp:taxon-name-part taxon-name-part-type="genus">Hesione</tp:taxon-name-part></tp:taxon-name></italic>, are rather solid, undivided and projected anteriorly in <italic><tp:taxon-name><tp:taxon-name-part taxon-name-part-type="genus">Elisesione</tp:taxon-name-part></tp:taxon-name></italic> nom. n. This feature was noted in the original description when the body was characterized as scolopendriform (<xref ref-type="bibr" rid="B39">Wesenberg-Lund 1950</xref>: 14). Further, the anterior eyes of <italic><tp:taxon-name><tp:taxon-name-part taxon-name-part-type="genus">Wesenbergia</tp:taxon-name-part></tp:taxon-name></italic> (only recorded for the shallow water species), are half-moon shaped and about three times larger than posterior ones; this is another feature not recorded for any <italic><tp:taxon-name><tp:taxon-name-part taxon-name-part-type="genus">Hesione</tp:taxon-name-part></tp:taxon-name></italic> species.</p><p>
              <xref ref-type="bibr" rid="B35">Savigny (1822</xref>: 39) included four anterior appendages in the generic diagnosis of <italic><tp:taxon-name><tp:taxon-name-part taxon-name-part-type="genus">Hesione</tp:taxon-name-part></tp:taxon-name></italic>, but because they were not included in the description (<xref ref-type="bibr" rid="B35">Savigny 1822</xref>: 40), nor in the corresponding illustration (his plate 3, figure 3), they were regarded as a mistake. <xref ref-type="bibr" rid="B12">Grube (1867</xref>: 65) corrected this and later <xref ref-type="bibr" rid="B1">Chamberlin (1919</xref>: 185) used this in his key to genera. However, by regarding <italic><tp:taxon-name><tp:taxon-name-part taxon-name-part-type="genus">Hesione</tp:taxon-name-part></tp:taxon-name></italic> as having four antennae and eight pairs of tentacular cirri, <xref ref-type="bibr" rid="B3">de Quatrefages (1866)</xref> proposed <italic><tp:taxon-name><tp:taxon-name-part taxon-name-part-type="genus">Fallacia</tp:taxon-name-part></tp:taxon-name></italic> for species having two antennae: <italic><tp:taxon-name><tp:taxon-name-part taxon-name-part-type="genus">Hesione</tp:taxon-name-part> <tp:taxon-name-part taxon-name-part-type="species">pantherina</tp:taxon-name-part></tp:taxon-name></italic> Risso, 1826 and <italic><tp:taxon-name><tp:taxon-name-part taxon-name-part-type="genus">Hesione</tp:taxon-name-part> <tp:taxon-name-part taxon-name-part-type="species">proctochona</tp:taxon-name-part></tp:taxon-name></italic> Schmarda, 1861, whereas <xref ref-type="bibr" rid="B2">Claparède (1868</xref>: 541) proposed <italic><tp:taxon-name><tp:taxon-name-part taxon-name-part-type="genus">Telamone</tp:taxon-name-part></tp:taxon-name></italic> for species having two antennae and six pairs of tentacular cirri with <italic><tp:taxon-name><tp:taxon-name-part taxon-name-part-type="genus">Hesione</tp:taxon-name-part> <tp:taxon-name-part taxon-name-part-type="species">sicula</tp:taxon-name-part></tp:taxon-name></italic> delle Chiaje, 1822 as its only species. <italic><tp:taxon-name><tp:taxon-name-part taxon-name-part-type="genus">Fallacia</tp:taxon-name-part></tp:taxon-name></italic> and <italic><tp:taxon-name><tp:taxon-name-part taxon-name-part-type="genus">Telamone</tp:taxon-name-part></tp:taxon-name></italic> are junior synonyms of <italic><tp:taxon-name><tp:taxon-name-part taxon-name-part-type="genus">Hesione</tp:taxon-name-part></tp:taxon-name></italic> (<xref ref-type="bibr" rid="B8">Fauvel 1911</xref>: 374, <xref ref-type="bibr" rid="B1">Chamberlin 1919</xref>: 186, <xref ref-type="bibr" rid="B25">Pleijel 1998</xref>: 107), and <italic><tp:taxon-name><tp:taxon-name-part taxon-name-part-type="genus">Hesione</tp:taxon-name-part> <tp:taxon-name-part taxon-name-part-type="species">sicula</tp:taxon-name-part></tp:taxon-name></italic> and <italic><tp:taxon-name><tp:taxon-name-part taxon-name-part-type="genus">Hesione</tp:taxon-name-part> <tp:taxon-name-part taxon-name-part-type="species">pantherina</tp:taxon-name-part></tp:taxon-name></italic> have been regarded as synonyms (<xref ref-type="bibr" rid="B9">Fauvel 1923</xref>: 233).</p></tp:treatment-sec><tp:treatment-sec sec-type="distribution" id="SECID0EKLAE"><title>Distribution.</title><p>The two known species in the genus have been found in different ecological conditions and geographical regions. The type species, <italic><tp:taxon-name><tp:taxon-name-part taxon-name-part-type="genus">Elisesione</tp:taxon-name-part> <tp:taxon-name-part taxon-name-part-type="species">problematica</tp:taxon-name-part></tp:taxon-name></italic>, was found in the North Atlantic, off Iceland, in sediments taken at 550 m depth, and the new species, <italic><tp:taxon-name><tp:taxon-name-part taxon-name-part-type="genus">Elisesione</tp:taxon-name-part> <tp:taxon-name-part taxon-name-part-type="species">mezianei</tp:taxon-name-part></tp:taxon-name></italic> sp. n., was collected in the Western South Pacific, in hard substrates in shallow water (35 m), in the Wallis and Futuna Islands. Another species, <!--PageBreak-->previously recorded as <italic><tp:taxon-name><tp:taxon-name-part taxon-name-part-type="genus">Elisesione</tp:taxon-name-part> <tp:taxon-name-part taxon-name-part-type="species">problematica</tp:taxon-name-part></tp:taxon-name></italic> from Japan (<xref ref-type="bibr" rid="B18">Imajima 2003</xref>) differs from the nominal form in several features. For example, in the Japanese specimens palps are half as long as antennae (rather than about equal-sized), and ventral cirri extend beyond chaetal lobe (rather than short of it); pigmentation also differs because the Japanese specimens are brownish with dorsal cirrostyles banded, whereas the Icelandic specimens are pale yellowish.</p></tp:treatment-sec><tp:treatment-sec sec-type="key" id="SECID0EUMAE"><title>Key to species of <italic><tp:taxon-name><tp:taxon-name-part taxon-name-part-type="genus">Elisesione</tp:taxon-name-part></tp:taxon-name></italic> nomen novum</title><table-wrap content-type="key" position="anchor" orientation="portrait"><table id="TID0EWJAC" rules="all"><tbody><tr><td rowspan="1" colspan="1">1</td><td rowspan="1" colspan="1">Acicular lobe single; parapodia with dorsal ceratophores about twice longer than wide; neurochaetal blades with guards</td><td rowspan="1" colspan="1">
                      <bold>2</bold>
                    </td></tr><tr><td rowspan="1" colspan="1">–</td><td rowspan="1" colspan="1">Acicular lobe double; parapodia with dorsal ceratophores 4–5 times longer than wide; neurochaetal blades 1–3 times longer than wide, without guards (palps about 2/3 as long as antennae)</td><td rowspan="1" colspan="1">
                      <bold><italic><tp:taxon-name><tp:taxon-name-part taxon-name-part-type="genus">Elisesione</tp:taxon-name-part> <tp:taxon-name-part taxon-name-part-type="species">mezianei</tp:taxon-name-part></tp:taxon-name></italic> sp. n.</bold>
                    </td></tr><tr><td rowspan="1" colspan="1">2</td><td rowspan="1" colspan="1">Neurochaetal blades 8–12 times longer than wide; palps as long as antennae</td><td rowspan="1" colspan="1">
                      <bold><italic><tp:taxon-name><tp:taxon-name-part taxon-name-part-type="genus">Elisesione</tp:taxon-name-part> <tp:taxon-name-part taxon-name-part-type="species">problematica</tp:taxon-name-part></tp:taxon-name></italic> (Wesenberg-Lund, 1950)</bold>
                    </td></tr><tr><td rowspan="1" colspan="1">–</td><td rowspan="1" colspan="1">Neurochaetal blades 7-9 times longer than wide; palps half as long as antennae</td><td rowspan="1" colspan="1">
                      <bold><italic><tp:taxon-name><tp:taxon-name-part taxon-name-part-type="genus">Elisesione</tp:taxon-name-part> <tp:taxon-name-part taxon-name-part-type="species">problematica</tp:taxon-name-part></tp:taxon-name></italic><italic>sensu</italic> Imajima, 2003</bold>
                    </td></tr></tbody></table></table-wrap></tp:treatment-sec><ref-list><ref id="B7"><mixed-citation xmlns:xlink="http://www.w3.org/1999/xlink" xlink:type="simple">
          <person-group><name name-style="western"><surname>Fauchald</surname><given-names>K</given-names></name></person-group> (<year>1977</year>) <article-title>The polychaete worms. Definitions and keys to the orders, families and genera.</article-title> <source>Natural History Museum of Los Angeles County, Science Series</source> <volume>28</volume>: <fpage>1</fpage>–<lpage>188</lpage>. <ext-link xlink:type="simple" ext-link-type="uri" xlink:href="http://www.vliz.be/imisdocs/publications/123110.pdf">http://www.vliz.be/imisdocs/publications/123110.pdf</ext-link></mixed-citation></ref><ref id="B25"><mixed-citation xmlns:xlink="http://www.w3.org/1999/xlink" xlink:type="simple">
          <person-group><name name-style="western"><surname>Pleijel</surname><given-names>F</given-names></name></person-group> (<year>1998</year>) <article-title>Phylogeny and classification of <tp:taxon-name><tp:taxon-name-part taxon-name-part-type="family">Hesionidae</tp:taxon-name-part></tp:taxon-name> (<tp:taxon-name><tp:taxon-name-part taxon-name-part-type="class">Polychaeta</tp:taxon-name-part></tp:taxon-name>).</article-title> <source>Zoologica Scripta</source> <volume>27</volume>: <fpage>89</fpage>–<lpage>163</lpage>. doi: <ext-link xlink:type="simple" ext-link-type="doi" xlink:href="10.1111/j.1463-6409.1998.tb00433.x">10.1111/j.1463-6409.1998.tb00433.x</ext-link></mixed-citation></ref><ref id="B20"><mixed-citation xmlns:xlink="http://www.w3.org/1999/xlink" xlink:type="simple">
          <person-group><name name-style="western"><surname>Kryger</surname><given-names>JP</given-names></name></person-group> (<year>1943</year>) <article-title>Two notes on chalcid flies.</article-title> <source>Entomologiske Meddelelser, Copenhagen</source> <volume>22</volume>: <fpage>360</fpage>–<lpage>363</lpage>. <ext-link xlink:type="simple" ext-link-type="uri" xlink:href="http://www.nhm.ac.uk/resources/research-curation/projects/chalcidoids/pdf_Y/Kryger943.pdf">http://www.nhm.ac.uk/resources/research-curation/projects/chalcidoids/pdf_Y/Kryger943.pdf</ext-link></mixed-citation></ref><ref id="B14"><mixed-citation xmlns:xlink="http://www.w3.org/1999/xlink" xlink:type="simple">
          <person-group><name name-style="western"><surname>Hartman</surname><given-names>O</given-names></name></person-group> (<year>1955</year>) <article-title>Endemism in the North Pacific Ocean, with emphasis on the distribution of marine annelids, and descriptions of new or little known species.</article-title> <source>Essays in the Natural Sciences in Honor of Captain Allan Hancock</source>. <publisher-name>University of Southern California</publisher-name>, <publisher-loc>Los Angeles</publisher-loc>, <fpage>39</fpage>–<lpage>60</lpage>. <ext-link xlink:type="simple" ext-link-type="uri" xlink:href="http://biodiversitylibrary.org/page/5227326">http://biodiversitylibrary.org/page/5227326</ext-link></mixed-citation></ref><ref id="B17"><mixed-citation xmlns:xlink="http://www.w3.org/1999/xlink" xlink:type="simple">
          <institution xlink:type="simple">ICZN</institution> (<year>1999</year>) <source>International Code of Zoological Nomenclature</source> (<edition>4th edn</edition>). <publisher-name>International Trust for Zoological Nomenclature (The Natural History Museum)</publisher-name>, <publisher-loc>London</publisher-loc>, <size units="page">306 pp</size>. <ext-link xlink:type="simple" ext-link-type="uri" xlink:href="http://www.iczn.org/iczn/index.jsp">http://www.iczn.org/iczn/index.jsp</ext-link></mixed-citation></ref><ref id="B16"><mixed-citation xmlns:xlink="http://www.w3.org/1999/xlink" xlink:type="simple">
          <person-group><name name-style="western"><surname>Heqvist</surname><given-names>K-J</given-names></name></person-group> (<year>1960</year>) <article-title>Notes on <italic><tp:taxon-name><tp:taxon-name-part taxon-name-part-type="genus">Macromesus</tp:taxon-name-part></tp:taxon-name></italic> Walk. (Hym. <tp:taxon-name><tp:taxon-name-part taxon-name-part-type="superfamily">Chalcidoidea</tp:taxon-name-part></tp:taxon-name>, <tp:taxon-name><tp:taxon-name-part taxon-name-part-type="family">Pteromalidae</tp:taxon-name-part></tp:taxon-name>) and description of a new species.</article-title> <source>Entomologisk tidskrift</source> <volume>81</volume>: <fpage>140</fpage>–<lpage>143</lpage>. <ext-link xlink:type="simple" ext-link-type="uri" xlink:href="http://www.nhm.ac.uk/resources/research-curation/projects/chalcidoids/pdf_Y/Hedqvi960c.pdf">http://www.nhm.ac.uk/resources/research-curation/projects/chalcidoids/pdf_Y/Hedqvi960c.pdf</ext-link></mixed-citation></ref><ref id="B31"><mixed-citation xmlns:xlink="http://www.w3.org/1999/xlink" xlink:type="simple">
          <person-group><name name-style="western"><surname>Ruta</surname><given-names>C</given-names></name><name name-style="western"><surname>Nygren</surname><given-names>A</given-names></name><name name-style="western"><surname>Rousset</surname><given-names>V</given-names></name><name name-style="western"><surname>Sundberg</surname><given-names>P</given-names></name><name name-style="western"><surname>Tillier</surname><given-names>A</given-names></name><name name-style="western"><surname>Wiklund</surname><given-names>H</given-names></name><name name-style="western"><surname>Pleijel</surname><given-names>P</given-names></name></person-group> (<year>2007</year>) <article-title>Phylogeny of <tp:taxon-name><tp:taxon-name-part taxon-name-part-type="family">Hesionidae</tp:taxon-name-part></tp:taxon-name> (<tp:taxon-name><tp:taxon-name-part taxon-name-part-type="subclass">Aciculata</tp:taxon-name-part></tp:taxon-name>, <tp:taxon-name><tp:taxon-name-part taxon-name-part-type="class">Polychaeta</tp:taxon-name-part></tp:taxon-name>), assessed from morphology, 18S rDNA, 28S rDNA, 16S rDNA and COI.</article-title> <source>Zoologica Scripta</source> <volume>36</volume>: <fpage>99</fpage>–<lpage>107</lpage>. doi: <ext-link xlink:type="simple" ext-link-type="doi" xlink:href="10.1111/j.1463-6409.2006.00255.x">10.1111/j.1463-6409.2006.00255.x</ext-link></mixed-citation></ref><ref id="B39"><mixed-citation xmlns:xlink="http://www.w3.org/1999/xlink" xlink:type="simple">
          <person-group><name name-style="western"><surname>Wesenberg-Lund</surname><given-names>E</given-names></name></person-group> (<year>1950</year>) <article-title><tp:taxon-name><tp:taxon-name-part taxon-name-part-type="class">Polychaeta</tp:taxon-name-part></tp:taxon-name>.</article-title> <source>Danish Ingolf-Expedition</source> <volume>4</volume>(<issue>14</issue>): <fpage>1</fpage>–<lpage>92</lpage>.</mixed-citation></ref><ref id="B35"><mixed-citation xmlns:xlink="http://www.w3.org/1999/xlink" xlink:type="simple">
          <person-group><name name-style="western"><surname>Savigny</surname><given-names>J-C</given-names></name></person-group> (<year>1822</year>) <article-title>Système des Annelides, principalement de celles des Côtes de l'Égypte et de la Syrie, offrant les Caractères tant distintifs que naturels des Ordres, Familles et Genres, avec la Description des Espèces. Description de l’Egypte.</article-title> <source>Histoire naturelle, Paris</source> <volume>21</volume>: <fpage>325</fpage>–<lpage>472</lpage>. <comment>[reprint pages 1–128; publication date fixed after Sherborn, 1897, and after ICZN 1987, Op. 1461]</comment></mixed-citation></ref><ref id="B12"><mixed-citation xmlns:xlink="http://www.w3.org/1999/xlink" xlink:type="simple">
          <person-group><name name-style="western"><surname>Grube</surname><given-names>AE</given-names></name></person-group> (<year>1867</year>(<year>1866</year>)) <article-title>Neue Anneliden aus den Gattungen <italic><tp:taxon-name><tp:taxon-name-part taxon-name-part-type="genus">Eunice</tp:taxon-name-part></tp:taxon-name></italic>, <italic><tp:taxon-name><tp:taxon-name-part taxon-name-part-type="genus">Hesione</tp:taxon-name-part></tp:taxon-name></italic>, <italic>Lamprophaës</italic> und <italic><tp:taxon-name><tp:taxon-name-part taxon-name-part-type="genus">Travisia</tp:taxon-name-part></tp:taxon-name></italic>.</article-title> <source>Jahres-Bericht der Schlesischen Gesellschaft für vaterländische Cultur</source> <volume>44</volume>: <fpage>64</fpage>–<lpage>66</lpage>. <ext-link xlink:type="simple" ext-link-type="uri" xlink:href="http://biodiversitylibrary.org/page/46548206">http://biodiversitylibrary.org/page/46548206</ext-link></mixed-citation></ref><ref id="B1"><mixed-citation xmlns:xlink="http://www.w3.org/1999/xlink" xlink:type="simple">
          <person-group><name name-style="western"><surname>Chamberlin</surname><given-names>RV</given-names></name></person-group> (<year>1919</year>) <article-title>The <tp:taxon-name><tp:taxon-name-part taxon-name-part-type="phylum">Annelida</tp:taxon-name-part></tp:taxon-name> <tp:taxon-name><tp:taxon-name-part taxon-name-part-type="class">Polychaeta</tp:taxon-name-part></tp:taxon-name> of the Albatross Tropical Pacific Expedition, 1891–1905.</article-title> <source>Memoirs of the Museum of Comparative Zoology of Harvard College</source> <volume>31</volume>: <fpage>1</fpage>–<lpage>514</lpage>. doi: <ext-link xlink:type="simple" ext-link-type="doi" xlink:href="10.5962/bhl.title.49195">10.5962/bhl.title.49195</ext-link></mixed-citation></ref><ref id="B3"><mixed-citation xmlns:xlink="http://www.w3.org/1999/xlink" xlink:type="simple">
          <person-group><name name-style="western"><surname>de Quatrefages</surname><given-names>A</given-names></name></person-group> (<year>1866</year>) <source>Histoire Naturelle des Annélles marines et d’Eau Douce. Annélides et Gephyriens</source>. <publisher-name>Librarie Encyclopèdique de Roret</publisher-name>, <publisher-loc>Paris</publisher-loc>.</mixed-citation></ref><ref id="B2"><mixed-citation xmlns:xlink="http://www.w3.org/1999/xlink" xlink:type="simple">
          <person-group><name name-style="western"><surname>Claparède</surname><given-names>E</given-names></name></person-group> (<year>1868</year>) <article-title>Les annélides chétopodes du Golfe de Naples.</article-title> <source>Mémoires de la Société de Physique et d’Histoire Naturelle de Genève</source> <volume>19</volume>(<issue>2</issue>): <fpage>313</fpage>–<lpage>584</lpage>. <ext-link xlink:type="simple" ext-link-type="uri" xlink:href="http://biodiversitylibrary.org/page/14309905">http://biodiversitylibrary.org/page/14309905</ext-link></mixed-citation></ref><ref id="B8"><mixed-citation xmlns:xlink="http://www.w3.org/1999/xlink" xlink:type="simple">
          <person-group><name name-style="western"><surname>Fauvel</surname><given-names>P</given-names></name></person-group> (<year>1911</year>) <article-title>Annélides polychètes du Golfe Persique recueillies par M. N. Bogoyawlensky.</article-title> <source>Archives de Zoologie Expérimentale et Générale</source> <volume>6</volume>: <fpage>353</fpage>–<lpage>439</lpage>.</mixed-citation></ref><ref id="B9"><mixed-citation xmlns:xlink="http://www.w3.org/1999/xlink" xlink:type="simple">
          <person-group><name name-style="western"><surname>Fauvel</surname><given-names>P</given-names></name></person-group> (<year>1923</year>) <article-title>Polychètes errantes.</article-title> <source>Faune de France</source> <volume>5</volume>: <fpage>1</fpage>–<lpage>488</lpage>. <ext-link xlink:type="simple" ext-link-type="uri" xlink:href="http://www.faunedefrance.org/bibliotheque/docs/P.FAUVEL(FdeFr05)Polychetes-errantes.pdf">http://www.faunedefrance.org/bibliotheque/docs/P.FAUVEL(FdeFr05)Polychetes-errantes.pdf</ext-link></mixed-citation></ref><ref id="B18"><mixed-citation xmlns:xlink="http://www.w3.org/1999/xlink" xlink:type="simple">
          <person-group><name name-style="western"><surname>Imajima</surname><given-names>M</given-names></name></person-group> (<year>2003</year>) <article-title>Polychaetous annelids from Sagami Bay and Sagami Sea collected by the Emperor Showa of Japan and deposited at the Showa Memorial Institute, National Science Museum, Tokyo, 2. Orders included within the <tp:taxon-name><tp:taxon-name-part taxon-name-part-type="order">Phyllodocida</tp:taxon-name-part></tp:taxon-name>, <tp:taxon-name><tp:taxon-name-part taxon-name-part-type="order">Amphinomida</tp:taxon-name-part></tp:taxon-name>, Spintherida and <tp:taxon-name><tp:taxon-name-part taxon-name-part-type="order">Eunicida</tp:taxon-name-part></tp:taxon-name>.</article-title> <source>National Science Museum Monographs</source> <volume>23</volume>: <fpage>1</fpage>–<lpage>221</lpage>. <ext-link xlink:type="simple" ext-link-type="uri" xlink:href="http://ci.nii.ac.jp/naid/110004708004/en">http://ci.nii.ac.jp/naid/110004708004/en</ext-link></mixed-citation></ref></ref-list></tp:taxon-treatment>
