# Supplementary material for: Elisesione, a new name for Wesenbergia Hartman, 1955, and the description of a new species (Annelida, Hesionidae)
Source: Zookeys. 2016 Nov 16;(632):1–12. doi: 10.3897/zookeys.632.9652 (PMC5126541; doi:10.3897/zookeys.632.9652)
Supplement: XML Treatment for Elisesione mezianei [file zookeys.632.9652-treatment2.xml]

<!DOCTYPE tp:taxon-treatment
  PUBLIC "-//TaxonX//DTD Taxonomic Treatment Publishing DTD v0 20100105//EN" "tax-treatment-NSO.dtd">
<tp:taxon-treatment xmlns:tp="http://www.plazi.org/taxpub"><tp:treatment-meta><kwd-group><label>Taxon classification</label><kwd><named-content content-type="kingdom">Animalia</named-content></kwd><kwd><named-content content-type="order">Phyllodocida</named-content></kwd><kwd><named-content content-type="family">Hesionidae</named-content></kwd></kwd-group><mixed-citation publication-type="journal"><person-group><name><surname>Salazar-Vallejo</surname><given-names>Sergio I.</given-names></name></person-group><article-title><italic><tp:taxon-name><tp:taxon-name-part taxon-name-part-type="genus">Elisesione</tp:taxon-name-part></tp:taxon-name></italic>, a new name for <italic><tp:taxon-name><tp:taxon-name-part taxon-name-part-type="genus">Wesenbergia</tp:taxon-name-part></tp:taxon-name></italic> Hartman, 1955, and the description of a new species (<tp:taxon-name><tp:taxon-name-part taxon-name-part-type="phylum">Annelida</tp:taxon-name-part></tp:taxon-name>, <tp:taxon-name><tp:taxon-name-part taxon-name-part-type="family">Hesionidae</tp:taxon-name-part></tp:taxon-name>)</article-title><source>Zookeys</source><day>16</day><month>11</month><year>2016</year><volume>2016</volume><issue>632</issue><fpage>1</fpage><lpage>12</lpage><pub-id pub-id-type="doi">10.3897/zookeys.632.9652</pub-id></mixed-citation></tp:treatment-meta><tp:nomenclature><tp:taxon-name>
              <tp:taxon-name-part taxon-name-part-type="genus">Elisesione</tp:taxon-name-part>
              <tp:taxon-name-part taxon-name-part-type="species">mezianei</tp:taxon-name-part>
              <object-id xmlns:xlink="http://www.w3.org/1999/xlink" content-type="zoobank" xlink:type="simple">http://zoobank.org/09A8C65D-DBE4-43AB-9AF7-F3029BF64C7A</object-id>
            </tp:taxon-name><tp:taxon-status xmlns:xlink="http://www.w3.org/1999/xlink" xlink:type="simple">sp. n.</tp:taxon-status><xref ref-type="fig" rid="F1">Figs 1</xref><xref ref-type="fig" rid="F2">, 2</xref></tp:nomenclature><tp:treatment-sec sec-type="type material" id="SECID0ELRAE"><title>Type material.</title><p>Holotype (<named-content xmlns:xlink="http://www.w3.org/1999/xlink" content-type="dwc:institutional_code" xlink:type="simple">MNHN</named-content> 1777), Musorstom Expedition 7, Wallis &amp; Futuna Islands, Sta. 536 (<named-content xmlns:xlink="http://www.w3.org/1999/xlink" content-type="dwc:verbatimCoordinates" xlink:type="simple"><named-content content-type="geo-json" specific-use="{&#34;type&#34;:&#34;Point&#34;,&#34;coordinates&#34;:[-176.683333,-12.513333]}" id="NCID0E6RAE" xlink:type="simple">12°30.8'S, 176°41'W</named-content></named-content>), Waren Dredge, Waterwitch Bank, 128 km NW off Wallis Island, 27–37 m, coralline rocks, crinoids, crabs, 16 May 1992, B. Richer, coll.</p></tp:treatment-sec><tp:treatment-sec sec-type="etymology" id="SECID0EESAE"><title>Etymology.</title><p>This species is named to honor Dr. Tarik Meziane, Curator of <tp:taxon-name><tp:taxon-name-part taxon-name-part-type="class">Polychaeta</tp:taxon-name-part></tp:taxon-name> in the <named-content xmlns:xlink="http://www.w3.org/1999/xlink" xlink:type="simple" content-type="institution" xlink:href="http://grbio.org/institution/mus%C3%A9um-national-dhistoire-naturelle-1" id="NCID0EPSAE">Muséum National d'Histoire Naturelle</named-content>, Paris, as an appreciation of his efforts and support to my research activities during many years. The epithet is a noun in apposition.</p></tp:treatment-sec><tp:treatment-sec sec-type="description" id="SECID0E4SAE"><title>Description.</title><p>Holotype (<named-content xmlns:xlink="http://www.w3.org/1999/xlink" content-type="dwc:institutional_code" xlink:type="simple">MNHN</named-content> 1777) complete, subcylindrical, slightly damaged, bent ventrally, many neurochaetal blades broken; 28 mm long, 3 mm wide, 16 chaetigers (right parapodium of chaetiger 7 removed for observation, now kept in plastic vial with holotype).</p><p>Body with parallel sides (Fig. <xref ref-type="fig" rid="F1">1A</xref>), barely tapered posteriorly; pigmentation brownish, with abundant irregular spots variably fused into transverse or longitudinal lines, leaving a mid-dorsal, irregular, wider than long pale area in each segment (Fig. <xref ref-type="fig" rid="F1">1B</xref>); pigment intensity and definition progressively reduced posteriorly. Lateral and ventral surfaces pale.</p><fig id="F1" position="float" orientation="portrait"><label>Figure 1.</label><caption><p>
          <italic><tp:taxon-name><tp:taxon-name-part taxon-name-part-type="genus">Elisesione</tp:taxon-name-part> <tp:taxon-name-part taxon-name-part-type="species">mezianei</tp:taxon-name-part></tp:taxon-name></italic> sp. n. Holotype (<named-content xmlns:xlink="http://www.w3.org/1999/xlink" content-type="dwc:institutional_code" xlink:type="simple">MNHN</named-content> 1777). <bold>A</bold> Anterior region, dorsal view <bold>B</bold> Anterior end, dorsal view <bold>C</bold> Posterior region, slightly oblique dorsal view <bold>D</bold> Pygidium. Scale bars <bold>A</bold> 1.6 mm, <bold>B</bold> 0.5 mm, <bold>C</bold> 1.2 mm, <bold>D</bold> 0.4 mm.</p></caption><graphic xmlns:xlink="http://www.w3.org/1999/xlink" xlink:href="zookeys-632-001-g001.jpg" position="float" orientation="portrait" xlink:type="simple" id="oo_111125.jpg"/></fig><p>Prostomium slightly wider than long, anterior margin with a shallow depression, lateral margins rounded, wider medially, posterior margin with a shallow depression, <!--PageBreak-->as long as 1/6 prostomial length. Antennae digitate, longer than interocular distance. Palps simple, blunt, 2/3 as long as antennae, positioned at the same level, external to antennae. Eyes blackish, anterior ones half-moon shaped, three times as large as posterior rounded ones (Fig. <xref ref-type="fig" rid="F2">2A, B</xref>).</p><fig id="F2" position="float" orientation="portrait"><label>Figure 2.</label><caption><p>
          <italic><tp:taxon-name><tp:taxon-name-part taxon-name-part-type="genus">Elisesione</tp:taxon-name-part> <tp:taxon-name-part taxon-name-part-type="species">mezianei</tp:taxon-name-part></tp:taxon-name></italic> sp. n. Holotype (<named-content xmlns:xlink="http://www.w3.org/1999/xlink" content-type="dwc:institutional_code" xlink:type="simple">MNHN</named-content> 1777). <bold>A</bold> Prostomium, dorsal view <bold>B</bold> Same, after methyl-green staining <bold>C</bold> Chaetiger 7, right parapodium, anterior view, dorsal cirrostyle removed, only base left on cirrophore (inset: close-up showing tips of double acicular lobe) <bold>D</bold> Chaetiger 7, neurochaetal blades, variably eroded; the one on the right has a wider handle due to optical interference, not really wider than the others. Scale bars <bold>A, B</bold> 0.27 mm, <bold>C</bold> 0.3 mm, <bold>D</bold> 20 µm.</p></caption><graphic xmlns:xlink="http://www.w3.org/1999/xlink" xlink:href="zookeys-632-001-g002.jpg" position="float" orientation="portrait" xlink:type="simple" id="oo_111126.jpg"/></fig><p>Enlarged cirri long, thick, longest one reaches chaetiger 5. Lateral cushions low, projected anteriorly, slightly projected laterally, undivided.</p><p>Parapodia with chaetal lobes cylindrical, truncate, longer than wide; dorsal cirri thick with cirrophores cylindrical, 4–5 times longer than wide (Fig. <xref ref-type="fig" rid="F2">2C</xref>), cirrostyle <!--PageBreak-->basally cylindrical, smooth, medially annulated, distally articulated, shorter than body width (without parapodia). Ventral cirri basally smooth, rugose medially and distally, surpassing chaetal lobes.</p><p>Acicula black, tapered; acicular lobe double, each lobe blunt, of similar size, barely visible because of chaetal lobe contraction (Fig. <xref ref-type="fig" rid="F2">2C</xref>, inset). Neurochaetae about 30 per bundle, handle and blade brownish, blade unidentate but some chaetae with subdistal tooth remains, probably eroded; guards not seen (Fig. <xref ref-type="fig" rid="F2">2D</xref>).</p><p>Posterior end tapered into a blunt cone (Fig. <xref ref-type="fig" rid="F1">1C</xref>); prepygydial segment with asymmetrical cirri, dorsal ones over 10 times longer than ventral ones; pygidium smooth, depressed (Fig. <xref ref-type="fig" rid="F1">1D</xref>); anus dorso-terminal, open, about 9 anal papillae.</p><p>Pharynx not exposed. Oocytes not seen.</p></tp:treatment-sec><tp:treatment-sec sec-type="remarks" id="SECID0EAYAE"><title>Remarks.</title><p>As indicated in the key above, <italic><tp:taxon-name><tp:taxon-name-part taxon-name-part-type="genus">Elisesione</tp:taxon-name-part> <tp:taxon-name-part taxon-name-part-type="species">mezianei</tp:taxon-name-part></tp:taxon-name></italic> sp. n. differs from both the Icelandic and the Japanese <italic><tp:taxon-name><tp:taxon-name-part taxon-name-part-type="genus">Elisesione</tp:taxon-name-part> <tp:taxon-name-part taxon-name-part-type="species">problematica</tp:taxon-name-part></tp:taxon-name></italic> in parapodial and chaetal features. In <italic><tp:taxon-name><tp:taxon-name-part taxon-name-part-type="genus">Elisesione</tp:taxon-name-part> <tp:taxon-name-part taxon-name-part-type="species">mezianei</tp:taxon-name-part></tp:taxon-name></italic> dorsal ceratophores are long (4–5× longer than wide), the acicular lobe is double, and neurochaetal blades are short (1–3 times longer than wide), <!--PageBreak-->whereas in <italic><tp:taxon-name><tp:taxon-name-part taxon-name-part-type="genus">Elisesione</tp:taxon-name-part> <tp:taxon-name-part taxon-name-part-type="species">problematica</tp:taxon-name-part></tp:taxon-name></italic> dorsal ceratophores are short (2× longer than wide), the acicular lobe is single, and neurochaetal blades are long (8–12× longer than wide). Based upon the observation of other similar hesionid specimens, it is clear that these morphological differences are not the result of preservation methods, or prolonged storage in ethanol.</p><p>On the contrary, pigmentation patterns can be modified by dissolution in ethanol, because of photo-oxidation, or both, and despite the striking contrast between the two species, they could not be employed as diagnostic features. The pigmentation of <italic><tp:taxon-name><tp:taxon-name-part taxon-name-part-type="genus">Elisesione</tp:taxon-name-part> <tp:taxon-name-part taxon-name-part-type="species">mezianei</tp:taxon-name-part></tp:taxon-name></italic> is long-lasting since it has been in ethanol for at least 16 years, when it was initially sorted-out as part of the Musorstom materials (<xref ref-type="bibr" rid="B32">Salazar-Vallejo 1999</xref>). Although they might be regarded of as having a little diagnostic relevance, the dorsal anastomosing thin brownish lines together with the shape and large size of the anterior eyes, are quite remarkable and unique for the genus, and, it must be added, not apparent in any <italic><tp:taxon-name><tp:taxon-name-part taxon-name-part-type="genus">Hesione</tp:taxon-name-part></tp:taxon-name></italic> species.</p></tp:treatment-sec><tp:treatment-sec sec-type="distribution" id="SECID0EH1AE"><title>Distribution.</title><p>
              <italic><tp:taxon-name><tp:taxon-name-part taxon-name-part-type="genus">Elisesione</tp:taxon-name-part> <tp:taxon-name-part taxon-name-part-type="species">mezianei</tp:taxon-name-part></tp:taxon-name></italic> sp. n. is the second species in a previous monotypic genus and it is apparently rare along its distribution in rocky, shallow water substrates (35 m) in the Southwestern Pacific. The distribution for the genus is rather interesting and difficult to explain. The type species, <italic><tp:taxon-name><tp:taxon-name-part taxon-name-part-type="genus">Elisesione</tp:taxon-name-part> <tp:taxon-name-part taxon-name-part-type="species">problematica</tp:taxon-name-part></tp:taxon-name></italic> (Wesenberg-Lund, 1950) thrives in very cold waters in Iceland, and was also recorded in Japan in sediments at 150-320 m depth (<xref ref-type="bibr" rid="B18">Imajima 2003</xref>), whereas the new species, <italic><tp:taxon-name><tp:taxon-name-part taxon-name-part-type="genus">Elisesione</tp:taxon-name-part> <tp:taxon-name-part taxon-name-part-type="species">mezianei</tp:taxon-name-part></tp:taxon-name></italic>, was found in shallow environments in a single locality in the tropical Pacific.</p></tp:treatment-sec><ref-list><ref id="B32"><mixed-citation xmlns:xlink="http://www.w3.org/1999/xlink" xlink:type="simple">
          <person-group><name name-style="western"><surname>Salazar-Vallejo</surname><given-names>SI</given-names></name></person-group> (<year>1999</year>) <source>Polychaetes (<tp:taxon-name><tp:taxon-name-part taxon-name-part-type="class">Polychaeta</tp:taxon-name-part></tp:taxon-name>) in the Muséum National d'Histoire Naturelle collected mainly during ORSTOM cruises</source>. <publisher-name>Mimeo.</publisher-name>, <size units="page">40 pp</size>.</mixed-citation></ref><ref id="B18"><mixed-citation xmlns:xlink="http://www.w3.org/1999/xlink" xlink:type="simple">
          <person-group><name name-style="western"><surname>Imajima</surname><given-names>M</given-names></name></person-group> (<year>2003</year>) <article-title>Polychaetous annelids from Sagami Bay and Sagami Sea collected by the Emperor Showa of Japan and deposited at the Showa Memorial Institute, National Science Museum, Tokyo, 2. Orders included within the <tp:taxon-name><tp:taxon-name-part taxon-name-part-type="order">Phyllodocida</tp:taxon-name-part></tp:taxon-name>, <tp:taxon-name><tp:taxon-name-part taxon-name-part-type="order">Amphinomida</tp:taxon-name-part></tp:taxon-name>, Spintherida and <tp:taxon-name><tp:taxon-name-part taxon-name-part-type="order">Eunicida</tp:taxon-name-part></tp:taxon-name>.</article-title> <source>National Science Museum Monographs</source> <volume>23</volume>: <fpage>1</fpage>–<lpage>221</lpage>. <ext-link xlink:type="simple" ext-link-type="uri" xlink:href="http://ci.nii.ac.jp/naid/110004708004/en">http://ci.nii.ac.jp/naid/110004708004/en</ext-link></mixed-citation></ref></ref-list></tp:taxon-treatment>
